# Supplementary material for: Doppler-Guided Second-Look Endoscopy in Peptic Ulcer Bleeding: A Randomised Controlled Trial
Source: J Clin Med. 2023 Oct 24;12(21):6722. doi: 10.3390/jcm12216722 (PMC10647717; doi:10.3390/jcm12216722)
Supplement: Supplementary file 1 [file jcm-12-06722-s001.zip]

Archive with 1 entries (1 files):
- jcm-2578246-supplementary.pdf
